# Supplementary material for: The Dietary Intervention of Transgenic Low-Gliadin Wheat Bread in Patients with Non-Celiac Gluten Sensitivity (NCGS) Showed No Differences with Gluten Free Diet (GFD) but Provides Better Gut Microbiota Profile
Source: Nutrients. 2018 Dec 12;10(12):1964. doi: 10.3390/nu10121964 (PMC6316513; doi:10.3390/nu10121964)
Supplement: Supplementary file 1 [file nutrients-10-01964-s001.zip]

Archive with 9 entries (8 files):
- Supplementary Files/
- Supplementary Files/Figure S1.pdf
- Supplementary Files/Figure S1.pptx
- Supplementary Files/Figure S2.pdf
- Supplementary Files/Figure S2.pptx
- Supplementary Files/Figure S3.pdf
- Supplementary Files/Figure S3.pptx
- Supplementary Files/Figure S4.pdf
- Supplementary Files/Figure S4.pptx
